# Supplementary material for: Regional Gastrointestinal Permeability Patterns in Juvenile Idiopathic Arthritis: A Window into Subclinical Inflammation and Microbiota-Driven Disease Mechanisms
Source: Children (Basel). 2025 Dec 8;12(12):1663. doi: 10.3390/children12121663 (PMC12731787; doi:10.3390/children12121663)
Supplement: Supplementary file 1 [file children-12-01663-s001.zip]

Archive with 1 entries (1 files):
- children-3899041-supplementary.pdf
